# Supplementary material for: Evaluation of pooled sample analysis strategy in expediting case detection in areas with emerging outbreaks of COVID-19: A pilot study
Source: PLoS One. 2020 Sep 22;15(9):e0239492. doi: 10.1371/journal.pone.0239492 (PMC7508355; doi:10.1371/journal.pone.0239492)
Supplement: S1 Table — (XLSX) [file pone.0239492.s001.xlsx]

## Sheet: Sheet1
Table S1. Ct values of individual and pooled samples
Sl. No.	Date of testing	Sample Id	Individual result	Individual Ct	Pool Id	Pool result	Pool Ct
1	16/04/2020	3313	Negative		A1_1	Negative
2	16/04/2020	3314	Negative
3	16/04/2020	3315	Negative
4	16/04/2020	3316	Negative
5	16/04/2020	3317	Negative
6	16/04/2020	3318	Negative		A1_8	Negative
7	16/04/2020	3319	Negative
8	16/04/2020	3320	Negative
9	16/04/2020	3321	Negative
10	16/04/2020	3322	Negative
11	16/04/2020	3323	Negative		A1_9	Negative
12	16/04/2020	3324	Negative
13	16/04/2020	3325	Negative
14	16/04/2020	3326	Negative
15	16/04/2020	3327	Negative
16	16/04/2020	3328	Negative		A1_3	Negative
17	16/04/2020	3329	Negative
18	16/04/2020	3330	Negative
19	16/04/2020	3331	Negative
20	16/04/2020	3332	Negative
21	16/04/2020	3333	Negative		A1_7	Negative
22	16/04/2020	3334	Negative
23	16/04/2020	3335	Negative
24	16/04/2020	3336	Negative
25	16/04/2020	3337	Negative
26	16/04/2020	3338	Negative		A1_5	Negative
27	16/04/2020	3339	Negative
28	16/04/2020	3340	Negative
29	16/04/2020	3341	Negative
30	16/04/2020	3342	Negative
31	16/04/2020	3343	Negative		A1_10	Negative
32	16/04/2020	3344	Negative
33	16/04/2020	3345	Negative
34	16/04/2020	3346	Negative
35	16/04/2020	3347	Negative
36	16/04/2020	3348	Negative		A1_11	Positive	26.91
37	16/04/2020	3349	Negative
38	16/04/2020	3350	Positive	28.85
39	16/04/2020	3351	Positive	25.91
40	16/04/2020	3352	Negative
41	16/04/2020	3353	Negative		A1_2	Negative
42	16/04/2020	3354	Positive	28.62
43	16/04/2020	3355	Negative
44	16/04/2020	3356	Negative
45	16/04/2020	3357	Negative
46	16/04/2020	3358	Negative		A1_6	Negative
47	16/04/2020	3359	Negative
48	16/04/2020	3360	Negative
49	16/04/2020	3361	Negative
50	16/04/2020	3362	Negative
51	16/04/2020	3363	Negative		A1_12	Negative
52	16/04/2020	3364	Negative
53	16/04/2020	3365	Negative
54	16/04/2020	3366	Negative
55	16/04/2020	3367	Negative
56	16/04/2020	3368	Negative		A1_13	Negative
57	16/04/2020	3369	Negative
58	16/04/2020	3370	Negative
59	16/04/2020	3371	Negative
60	16/04/2020	3372	Negative
61	16/04/2020	3373	Negative		A1_14	Positive	22.84
62	16/04/2020	3374	Negative
63	16/04/2020	3375	Negative
64	16/04/2020	3376	Positive	22.79
65	16/04/2020	3377	Negative
66	16/04/2020	3378	Negative		A1_4	Negative
67	16/04/2020	3379	Negative
68	16/04/2020	3380	Negative
69	16/04/2020	3381	Negative
70	16/04/2020	3382	Negative
71	16/04/2020	3383	Negative		A1_15	Negative
72	16/04/2020	3384	Negative
73	16/04/2020	3385	Negative
74	16/04/2020	3386	Negative
75	16/04/2020	3387	Negative
76	16/04/2020	3388	Negative		A1_13	Negative
77	16/04/2020	3389	Negative
78	16/04/2020	3390	Negative
79	16/04/2020	3391	Negative
80	16/04/2020	3392	Negative
81	16/04/2020	3393	Negative		A1_16	Negative
82	16/04/2020	3394	Negative
83	16/04/2020	3395	Negative
84	16/04/2020	3396	Negative
85	16/04/2020	3397	Negative
86	16/04/2020	3399	Negative		A1_17	Negative
87	16/04/2020	3400	Negative
88	16/04/2020	3401	Negative
89	16/04/2020	3402	Negative
90	16/04/2020	3403	Negative
91	16/04/2020	3639	Negative		A1_19	Positive	21.85
92	17/04/2020	3640	Positive	18.01
93	17/04/2020	3641	Negative
94	17/04/2020	3642	Negative
95	17/04/2020	3643	Positive	21.66
96	17/04/2020	3644	Negative		A1_20	Positive	16.88
97	17/04/2020	3645	Positive	18.11
98	17/04/2020	3646	Negative
99	17/04/2020	3647	Positive	15.01
100	17/04/2020	3648	Positive	16.08
101	17/04/2020	3649	Negative		A1_21	Negative
102	17/04/2020	3650	Negative
103	17/04/2020	3651	Negative
104	17/04/2020	3652	Negative
105	17/04/2020	3653	Negative
106	17/04/2020	3654	Negative		A1_22	Positive	20.68
107	17/04/2020	3655	Positive	18.32
108	17/04/2020	3656	Negative
109	17/04/2020	3657	Negative
110	17/04/2020	3658	Negative
111	17/04/2020	3659	Negative		A1_23	Negative
112	17/04/2020	3660	Negative
113	17/04/2020	3661	Negative
114	17/04/2020	3662	Negative
115	17/04/2020	3663	Negative
116	17/04/2020	3664	Negative		A1_24	Negative
117	17/04/2020	3665	Negative
118	17/04/2020	3666	Negative
119	17/04/2020	3667	Negative
120	17/04/2020	3668	Negative
121	17/04/2020	3669	Negative		A1_25	Negative
122	17/04/2020	3689	Negative
123	17/04/2020	3671	Negative
124	17/04/2020	3672	Negative
125	17/04/2020	3673	Negative
126	17/04/2020	3674	Negative		A1_26	Negative
127	17/04/2020	3675	Negative
128	17/04/2020	3676	Negative
129	17/04/2020	3677	Negative
130	17/04/2020	3678	Negative
131	17/04/2020	3679	Negative		A1_27	Negative
132	17/04/2020	3680	Negative
133	17/04/2020	3681	Negative
134	17/04/2020	3682	Negative
135	17/04/2020	3683	Negative
136	17/04/2020	3684	Negative		A1_28	Negative
137	17/04/2020	3685	Negative
138	17/04/2020	3686	Negative
139	17/04/2020	3687	Negative
140	17/04/2020	3688	Negative
141	19/04/2020	3996	Negative		B2_1	Negative
142	19/04/2020	3997	Negative
143	19/04/2020	3998	Negative
144	19/04/2020	3999	Negative
145	19/04/2020	4000	Negative
146	19/04/2020	4001	Positive	34	B2_2	Negative
147	19/04/2020	4002	Negative
148	19/04/2020	4003	Negative
149	19/04/2020	4004	Negative
150	19/04/2020	4005	Negative
151	19/04/2020	4006	Negative		B2_3	Negative
152	19/04/2020	4007	Negative
153	19/04/2020	4008	Negative
154	19/04/2020	4009	Negative
155	19/04/2020	4010	Negative
156	19/04/2020	4011	Negative		B2_4	Positive	31.63
157	19/04/2020	4012	Positive	29
158	19/04/2020	4013	Negative
159	19/04/2020	4014	Negative
160	19/04/2020	4015	Negative
161	19/04/2020	4016	Negative		B2_5	Negative
162	19/04/2020	4017	Negative
163	19/04/2020	4018	Negative
164	19/04/2020	4019	Negative
165	19/04/2020	4020	Negative
166	19/04/2020	4225	Negative		B1_1	Negative
167	19/04/2020	4226	Negative
168	19/04/2020	4270	Negative
169	19/04/2020	4228	Negative
170	19/04/2020	4229	Negative
171	19/04/2020	4230	Negative		B1_2	Negative
172	19/04/2020	4231	Negative
173	19/04/2020	4232	Negative
174	19/04/2020	4233	Negative
175	19/04/2020	4271	Negative
176	19/04/2020	4235	Negative		B1_3	Negative
177	19/04/2020	4236	Negative
178	19/04/2020	4237	Negative
179	19/04/2020	4238	Negative
180	19/04/2020	4239	Negative
181	19/04/2020	4240	Negative		B1_4	Negative
182	19/04/2020	4241	Negative
183	19/04/2020	4242	Negative
184	19/04/2020	4243	Negative
185	19/04/2020	4244	Negative
186	19/04/2020	4245	Negative		B1_5	Negative
187	19/04/2020	4246	Negative
188	19/04/2020	4247	Negative
189	19/04/2020	4248	Negative
190	19/04/2020	4249	Negative
191	19/04/2020	4250	Negative		B1_6	Negative
192	19/04/2020	4251	Negative
193	19/04/2020	4252	Negative
194	19/04/2020	4253	Negative
195	19/04/2020	4254	Negative
196	19/04/2020	4255	Negative		B1_7	Negative
197	19/04/2020	4256	Negative
198	19/04/2020	4257	Negative
199	19/04/2020	4258	Negative
200	19/04/2020	4259	Negative
201	19/04/2020	4260	Negative		B1_8	Negative
202	19/04/2020	4261	Negative
203	19/04/2020	4262	Negative
204	19/04/2020	4263	Negative
205	19/04/2020	4264	Negative
206	19/04/2020	4265	Negative		B1_9	Negative
207	19/04/2020	4266	Negative
208	19/04/2020	4267	Negative
209	19/04/2020	4268	Negative
210	19/04/2020	4269	Negative
211	19/04/2020	6115	Negative		B2_6	Negative
212	24/04/2020	6116	Negative
213	24/04/2020	6117	Negative
214	24/04/2020	6118	Negative
215	24/04/2020	6119	Negative
216	24/04/2020	6120	Negative		B2_7	Negative
217	24/04/2020	6121	Negative
218	24/04/2020	6122	Negative
219	24/04/2020	6123	Negative
220	24/04/2020	6124	Negative
221	24/04/2020	6125	Negative		B2_8	Negative
222	24/04/2020	6126	Negative
223	24/04/2020	6127	Negative
224	24/04/2020	6128	Negative
225	24/04/2020	6129	Negative
226	24/04/2020	6130	Negative		B2_9	Negative
227	24/04/2020	6131	Negative
228	24/04/2020	6132	Negative
229	24/04/2020	6133	Negative
230	24/04/2020	6134	Negative
231	24/04/2020	6135	Negative		B2_10	Negative
232	24/04/2020	6136	Negative
233	24/04/2020	6137	Negative
234	24/04/2020	6138	Negative
235	24/04/2020	6139	Negative
236	24/04/2020	6140	Negative		B2_11	Negative
237	24/04/2020	6141	Positive	34.88
238	24/04/2020	6142	Negative
239	24/04/2020	6143	Negative
240	24/04/2020	6144	Negative
241	24/04/2020	6147	Negative		B1_10	Negative
242	24/04/2020	6148	Negative
243	24/04/2020	6149	Negative
244	24/04/2020	6150	Negative
245	24/04/2020	6151	Negative
246	24/04/2020	6152	Negative		B1_11	Positive	33.29
247	24/04/2020	6153	Negative
248	24/04/2020	6154	Negative
249	24/04/2020	6167	Negative
250	24/04/2020	6156	Negative
251	24/04/2020	6157	Negative		B1_12	Negative
252	24/04/2020	6158	Negative
253	24/04/2020	6159	Negative
254	24/04/2020	6160	Negative
255	24/04/2020	6161	Negative
256	24/04/2020	6162	Negative		B1_13	Negative
257	24/04/2020	6163	Negative
258	24/04/2020	6164	Negative
259	24/04/2020	6165	Negative
260	24/04/2020	6166	Negative
261	25/04/2020	6204	Negative		B1_14	Negative
262	25/04/2020	6205	Negative
263	25/04/2020	6206	Negative
264	25/04/2020	6207	Negative
265	25/04/2020	6208	Negative
266	25/04/2020	6209	Negative		B1_15	Negative
267	25/04/2020	6210	Negative
268	25/04/2020	6211	Negative
269	25/04/2020	6212	Negative
270	25/04/2020	6213	Negative
271	25/04/2020	6214	Negative		B1_16	Negative
272	25/04/2020	6215	Negative
273	25/04/2020	6216	Negative
274	25/04/2020	6217	Negative
275	25/04/2020	6218	Negative
276	25/04/2020	6219	Negative		B1_17	Negative
277	25/04/2020	6220	Negative
278	25/04/2020	6221	Negative
279	25/04/2020	6222	Negative
280	25/04/2020	6223	Negative
281	25/04/2020	6224	Negative		B1_18	Negative
282	25/04/2020	6225	Negative
283	25/04/2020	6226	Negative
284	25/04/2020	6227	Negative
285	25/04/2020	6228	Negative
286	25/04/2020	6229	Negative		B1_19	Negative
287	25/04/2020	6230	Negative
288	25/04/2020	6231	Negative
289	25/04/2020	6232	Negative
290	25/04/2020	6233	Negative
291	25/04/2020	6234	Negative		B1_20	Negative
292	25/04/2020	6235	Negative
293	25/04/2020	6236	Negative
294	25/04/2020	6237	Negative
295	25/04/2020	6238	Negative
296	25/04/2020	6239	Negative		B1_21	Negative
297	25/04/2020	6240	Negative
298	25/04/2020	6241	Negative
299	25/04/2020	6242	Negative
300	25/04/2020	6243	Negative
301	25/04/2020	6244	Negative		B1_22	Negative
302	25/04/2020	6245	Negative
303	25/04/2020	6246	Negative
304	25/04/2020	6247	Negative
305	25/04/2020	6248	Negative
306	25/04/2020	6249	Negative		B1_23	Negative
307	25/04/2020	6250	Negative
308	25/04/2020	6251	Negative
309	25/04/2020	6252	Negative
310	25/04/2020	6253	Negative
311	25/04/2020	6317	Negative		B2_12	Negative
312	25/04/2020	6318	Negative
313	25/04/2020	6319	Negative
314	25/04/2020	6320	Negative
315	25/04/2020	6321	Negative
316	25/04/2020	6322	Negative		B2_13	Negative
317	25/04/2020	6323	Negative
318	25/04/2020	6324	Negative
319	25/04/2020	6325	Negative
320	25/04/2020	6326	Negative
321	25/04/2020	6327	Negative		B2_14	Negative
322	25/04/2020	6328	Negative
323	25/04/2020	6329	Negative
324	25/04/2020	6330	Negative
325	25/04/2020	6331	Negative
326	25/04/2020	6332	Negative		B2_15	Negative
327	25/04/2020	6333	Negative
328	25/04/2020	6334	Negative
329	25/04/2020	6335	Negative
330	25/04/2020	6336	Negative
331	25/04/2020	6337	Negative		B2_16	Negative
332	25/04/2020	6338	Negative
333	25/04/2020	6339	Negative
334	25/04/2020	6340	Negative
335	25/04/2020	6341	Negative
336	25/04/2020	6352	Negative		B2_17	Negative
337	25/04/2020	6353	Negative
338	25/04/2020	6354	Negative
339	25/04/2020	6355	Negative
340	25/04/2020	6356	Negative
341	25/04/2020	6357	Negative		B2_18	Negative
342	25/04/2020	6358	Negative
343	25/04/2020	6359	Negative
344	25/04/2020	6360	Negative
345	25/04/2020	6361	Negative
346	25/04/2020	6362	Negative		B2_19	Negative
347	25/04/2020	6363	Negative
348	25/04/2020	6364	Negative
349	25/04/2020	6365	Negative
350	25/04/2020	6366	Negative
351	25/04/2020	6367	Negative		B2_20	Positive	37.18
352	25/04/2020	6368	Negative
353	25/04/2020	6369	Negative
354	25/04/2020	6370	Negative
355	25/04/2020	6371	Positive	34.18
356	25/04/2020	6372	Negative		B2_21	Negative
357	25/04/2020	6373	Negative
358	25/04/2020	6374	Negative
359	25/04/2020	6375	Negative
360	25/04/2020	6376	Negative
361	25/04/2020	7629	Negative		B1_24	Negative
362	28/04/2020	7630	Negative
363	28/04/2020	7631	Negative
364	28/04/2020	7632	Negative
365	28/04/2020	7633	Negative
366	28/04/2020	7634	Negative		B1_25	Negative
367	28/04/2020	7635	Negative
368	28/04/2020	7636	Negative
369	28/04/2020	7637	Negative
370	28/04/2020	7638	Negative
371	28/04/2020	7639	Negative		B1_26	Negative
372	28/04/2020	7640	Negative
373	28/04/2020	7641	Negative
374	28/04/2020	7642	Negative
375	28/04/2020	7643	Negative
376	28/04/2020	7644	Positive	28.81	B1_27	Positive	28.23
377	28/04/2020	7645	Negative
378	28/04/2020	7646	Negative
379	28/04/2020	7647	Negative
380	28/04/2020	7648	Negative
381	28/04/2020	7649	Negative		B1_28	Positive	27.66
382	28/04/2020	7650	Negative
383	28/04/2020	7651	Negative
384	28/04/2020	7652	Positive	26.11
385	28/04/2020	7653	Negative
386	28/04/2020	7654	Negative		B1_29	Positive	29.76
387	28/04/2020	7655	Negative
388	28/04/2020	7656	Positive	29.2
389	28/04/2020	7657	Positive	36.07
390	28/04/2020	7658	Positive	36.31
391	28/04/2020	7659	Positive	29.79	B1_30	Positive	23.85
392	28/04/2020	7660	Positive	23.44
393	28/04/2020	7661	Positive	30.28
394	28/04/2020	7662	Negative
395	28/04/2020	7663	Positive	26.65
396	28/04/2020	7664	Negative		B1_31	Negative
397	28/04/2020	7665	Negative
398	28/04/2020	7666	Negative
399	28/04/2020	7667	Negative
400	28/04/2020	7668	Negative
401	28/04/2020	7670	Negative		B2_22	Negative
402	28/04/2020	7671	Negative
403	28/04/2020	7672	Positive	34.28
404	28/04/2020	7673	Negative
405	28/04/2020	7674	Negative
406	28/04/2020	7675	Negative		B2_23	Negative
407	28/04/2020	7676	Negative
408	28/04/2020	7677	Negative
409	28/04/2020	7678	Negative
410	28/04/2020	7679	Negative
411	28/04/2020	7680	Negative		B2_24	Negative
412	28/04/2020	7681	Negative
413	28/04/2020	7682	Negative
414	28/04/2020	7683	Negative
415	28/04/2020	7684	Negative
416	29/04/2020	7935	Negative		B1_32	Negative
417	29/04/2020	7936	Negative
418	29/04/2020	7937	Negative
419	29/04/2020	7938	Negative
420	29/04/2020	7939	Negative
421	29/04/2020	7940	Negative		B1_33	Negative
422	29/04/2020	7941	Negative
423	29/04/2020	7942	Negative
424	29/04/2020	7943	Negative
425	29/04/2020	7944	Negative
426	29/04/2020	7945	Negative		B1_34	Negative
427	29/04/2020	7946	Negative
428	29/04/2020	7947	Negative
429	29/04/2020	7948	Negative
430	29/04/2020	7949	Negative
431	29/04/2020	7950	Negative		B1_35	Negative
432	29/04/2020	7951	Negative
433	29/04/2020	7952	Negative
434	29/04/2020	7953	Negative
435	29/04/2020	7954	Negative
436	29/04/2020	7955	Negative		B1_36	Negative
437	29/04/2020	7956	Negative
438	29/04/2020	7957	Negative
439	29/04/2020	7958	Negative
440	29/04/2020	7959	Negative
441	29/04/2020	7960	Negative		B1_37	Negative
442	29/04/2020	7961	Negative
443	29/04/2020	7962	Negative
444	29/04/2020	7963	Negative
445	29/04/2020	7964	Negative
446	29/04/2020	7965	Negative		B1_38	Negative
447	29/04/2020	7966	Negative
448	29/04/2020	7967	Negative
449	29/04/2020	7968	Negative
450	29/04/2020	7969	Negative
451	29/04/2020	7970	Negative		B1_39	Negative
452	29/04/2020	7971	Negative
453	29/04/2020	7972	Negative
454	29/04/2020	7973	Negative
455	29/04/2020	7974	Negative
456	29/04/2020	7975	Negative		B1_40	Negative
457	29/04/2020	7996	Negative
458	29/04/2020	7977	Negative
459	29/04/2020	7978	Negative
460	29/04/2020	7979	Negative
461	29/04/2020	7980	Negative		B1_41	Negative
462	29/04/2020	7981	Negative
463	29/04/2020	7982	Negative
464	29/04/2020	7983	Negative
465	29/04/2020	7984	Negative
466	29/04/2020	7985	Negative		B1_42	Positive	30.33
467	29/04/2020	7986	Negative
468	29/04/2020	7987	Positive	28.56
469	29/04/2020	7988	Negative
470	29/04/2020	7989	Negative
471	29/04/2020	7990	Negative		B1_43	Negative
472	29/04/2020	7991	Negative
473	29/04/2020	7992	Negative
474	29/04/2020	7993	Negative
475	29/04/2020	7994	Negative
476	30/04/2020	8010	Negative		B2_25	Negative
477	30/04/2020	8011	Negative
478	30/04/2020	8012	Negative
479	30/04/2020	8013	Negative
480	30/04/2020	8014	Negative
481	30/04/2020	8015	Negative		B2_26	Negative
482	30/04/2020	8016	Negative
483	30/04/2020	8017	Negative
484	30/04/2020	8018	Negative
485	30/04/2020	8019	Negative
486	30/04/2020	8020	Negative		B2_27	Negative
487	30/04/2020	8021	Negative
488	30/04/2020	8022	Negative
489	30/04/2020	8023	Negative
490	30/04/2020	8024	Negative
491	01/05/2020	8182	Negative		B1_44	Negative
492	01/05/2020	8183	Negative
493	01/05/2020	8184	Negative
494	01/05/2020	8185	Negative
495	01/05/2020	8186	Negative
496	01/05/2020	8187	Negative		B1_45	Negative
497	01/05/2020	8188	Negative
498	01/05/2020	8189	Negative
499	01/05/2020	8190	Negative
500	01/05/2020	8191	Negative
501	01/05/2020	8192	Negative		B1_46	Negative
502	01/05/2020	8193	Negative
503	01/05/2020	8194	Negative
504	01/05/2020	8195	Negative
505	01/05/2020	8196	Negative
506	01/05/2020	8197	Negative		B1_47	Negative
507	01/05/2020	8198	Negative
508	01/05/2020	8199	Negative
509	01/05/2020	8200	Negative
510	01/05/2020	8201	Negative
511	01/05/2020	8202	Negative		B1_48	Negative
512	01/05/2020	8203	Negative
513	01/05/2020	8237	Negative
514	01/05/2020	8205	Negative
515	01/05/2020	8206	Negative
516	01/05/2020	8207	Negative		B1_49	Negative
517	01/05/2020	8208	Negative
518	01/05/2020	8209	Negative
519	01/05/2020	8210	Negative
520	01/05/2020	8211	Negative
521	01/05/2020	8212	Negative		B1_50	Negative
522	01/05/2020	8213	Negative
523	01/05/2020	8214	Negative
524	01/05/2020	8215	Negative
525	01/05/2020	8216	Negative
526	01/05/2020	8217	Negative		B1_51	Negative
527	01/05/2020	8218	Negative
528	01/05/2020	8219	Negative
529	01/05/2020	8220	Negative
530	01/05/2020	8221	Negative
531	01/05/2020	8222	Negative		B1_52	Negative
532	01/05/2020	8223	Negative
533	01/05/2020	8224	Negative
534	01/05/2020	8225	Negative
535	01/05/2020	8226	Negative
536	01/05/2020	8227	Negative		B1_53	Negative
537	01/05/2020	8228	Negative
538	01/05/2020	8229	Negative
539	01/05/2020	8230	Negative
540	01/05/2020	8231	Negative
541	01/05/2020	8232	Negative		B1_54	Negative
542	01/05/2020	8233	Negative
543	01/05/2020	8234	Negative
544	01/05/2020	8235	Negative
545	01/05/2020	8236	Negative
A1= From district Dhar
B1= From district Raisen
B2= From district Hoshangabad
